# Supplementary material for: Transdifferentiation of pancreatic cells by loss of contact-mediated signaling
Source: BMC Syst Biol. 2013 Aug 13;7:77. doi: 10.1186/1752-0509-7-77 (PMC3751562; doi:10.1186/1752-0509-7-77)
Supplement: Additional file 1 — Morpheus XML model description file. XML file to run lattice simulations in the modeling environment Morpheus [49], which can be downloaded at http://imc.zih.tu-dresden.de/wiki/morpheus. The model is configured to reproduce the simulations of conversion by loss of lateral stabilization (Figure 3B’ and 3C’). [file 1752-0509-7-77-S1.xml]

<?xml version='1.0' encoding='UTF-8'?>
<MorpheusModel version="1">
    <Description>
        <Title>Pancreas_BMCSysBio</Title>
        <Details>Model of acinar-to-islet cell conversion, induced by loss of a contact-mediated signaling. See reference for details.

Reference:
de Back, W., Zimm, R., Brusch, L., Transdifferentiation of pancreatic cells by loss of contact-mediated signaling, BMC Systems Biology, 2013.</Details>
    </Description>
    <Space>
        <Lattice class="hexagonal">
            <Size value="20 20 0"/>
            <BoundaryConditions>
                <Condition boundary="x" type="periodic"/>
                <Condition boundary="y" type="periodic"/>
            </BoundaryConditions>
        </Lattice>
        <SpaceSymbol symbol="l"/>
    </Space>
    <Time>
        <StartTime value="0"/>
        <StopTime value="60"/>
        <TimeSymbol symbol="t" name="time"/>
        <RandomSeed value="1"/>
    </Time>
    <CellTypes>
        <CellType class="medium" name="medium">
            <Property symbol="X" value="0.0" name="Ngn3"/>
            <Property symbol="Y" value="0.0" name="Ptf1a"/>
        </CellType>
        <CellType class="biological" name="cells">
            <Property symbol="A" value="0" name="Hnf6"/>
            <Property symbol="X" value="0" name="Ngn3"/>
            <Property symbol="Xn" value="0" name="Ngn3_neighbors"/>
            <Property symbol="Y" value="1" name="Ptf1a"/>
            <Property symbol="Yn" value="1" name="Ptf1a_neighbors"/>
            <Property symbol="Z" value="0" name="Isl1"/>
            <System solver="heun" time-step="0.02">
                <Constant symbol="a" value="1000" name="lateral inhibition"/>
                <!--    <Disabled>
        <Constant symbol="b" value="2000" name="lateral stabilization"/>
    </Disabled>
-->
                <Function symbol="b" name="lateral stabilization">
                    <Expression>if(t &lt; 5, 2000, 0)</Expression>
                </Function>
                <Constant symbol="c" value="500"/>
                <Constant symbol="q" value="1e-4"/>
                <Constant symbol="r" value="100"/>
                <Constant symbol="s" value="50"/>
                <Constant symbol="n" value="3"/>
                <Constant symbol="noise_X" value="1e-3"/>
                <Constant symbol="noise_Y" value="1e-3"/>
                <DiffEqn symbol-ref="A">
                    <Expression>1 / (1 + r*Y^n + r*Z^n)- A</Expression>
                </DiffEqn>
                <DiffEqn symbol-ref="X">
                    <Expression>q*A^n/(q+a*Xn^n) - X + rand_norm(0,noise_X)</Expression>
                </DiffEqn>
                <DiffEqn symbol-ref="Y">
                    <Expression>((q*A^n)+b*(Y*Yn)^n)/(q+b*(Y*Yn)^n+c*X^n+c*Z^n) - Y + rand_norm(0,noise_Y)</Expression>
                </DiffEqn>
                <DiffEqn symbol-ref="Z">
                    <Expression>(X^n+s*Z^n)/(1+s*Z^n) - Z</Expression>
                </DiffEqn>
            </System>
            <NeighborsReporter>
                <Input symbol-ref="X"/>
                <Output symbol-ref="Xn"/>
            </NeighborsReporter>
            <NeighborsReporter>
                <Input symbol-ref="Y"/>
                <Output symbol-ref="Yn"/>
            </NeighborsReporter>
            <Function symbol="fate">
                <Expression>Y-Z</Expression>
            </Function>
        </CellType>
    </CellTypes>
    <CellPopulations>
        <Population size="400" type="cells"/>
    </CellPopulations>
    <Analysis>
        <Logger interval="0.10">
            <Format string="A X Y Z"/>
            <Input>
                <Cell mapping="all" celltype="cells"/>
            </Input>
            <Plot interval="60" every="10" terminal="png">
                <X-axis column="1" min="0" max="60"/>
                <Y-axis columns="3 4 5 6" min="-0.05" max="1.05"/>
            </Plot>
        </Logger>
        <Gnuplotter clean="true" interval="1.0">
            <Terminal name="png"/>
            <Cells symbol-ref="fate" min="-1" max="1.0">
                <ColorMap>
                    <Color value="1.0" color="red"/>
                    <Color value="0" color="white"/>
                    <Color value="-1" color="blue"/>
                </ColorMap>
            </Cells>
        </Gnuplotter>
    </Analysis>
</MorpheusModel>
